# Supplementary material for: Pregnant Women’s Exposure to Household Air Pollution in Rural Bangladesh: A Feasibility Study for Poriborton: The CHANge Trial
Source: Int J Environ Res Public Health. 2022 Jan 2;19(1):482. doi: 10.3390/ijerph19010482 (PMC8744871; doi:10.3390/ijerph19010482)
Supplement: Supplementary file 1 [file ijerph-19-00482-s001.zip]

Archive with 1 entries (1 files):
- ijerph-1500111-supplementary.pdf
